# Supplementary material for: Phytochemicals and Immunomodulatory Effect of Nelumbo nucifera Flower Extracts on Human Macrophages
Source: Plants (Basel). 2021 Sep 24;10(10):2007. doi: 10.3390/plants10102007 (PMC8537166; doi:10.3390/plants10102007)
Supplement: Supplementary file 1 [file plants-10-02007-s001.zip]

Archive with 1 entries (1 files):
- plants-1333330-supplementary.pdf
